# Supplementary material for: Longitudinal Association between Sarcopenia and Cognitive Impairment among Older Adults in Rural Malaysia
Source: Int J Environ Res Public Health. 2022 Apr 14;19(8):4723. doi: 10.3390/ijerph19084723 (PMC9025848; doi:10.3390/ijerph19084723)
Supplement: Supplementary file 1 [file ijerph-19-04723-s001.zip]

Archive with 1 entries (1 files):
- ijerph-1625001-supplementary.pdf
